# Supplementary material for: Perfluoropentane Phase-Change Nanodroplets for Focused Ultrasound-Enhanced Drug Penetration and Immune Response
Source: Pharmaceutics. 2026 Feb 27;18(3):302. doi: 10.3390/pharmaceutics18030302 (PMC13029623; doi:10.3390/pharmaceutics18030302)
Supplement: Supplementary file 1 [file pharmaceutics-18-00302-s001.zip]

Archive with 1 entries (1 files):
- pharmaceutics-4124399-supplementary.pdf
